# Supplementary material for: mixOmics: An R package for ‘omics feature selection and multiple data integration
Source: PLoS Comput Biol. 2017 Nov 3;13(11):e1005752. doi: 10.1371/journal.pcbi.1005752 (PMC5687754; doi:10.1371/journal.pcbi.1005752)
Supplement: S1 Appendix — (ZIP) [file pcbi.1005752.s002.zip]

Archive with 31 entries (26 files):
- mixOmicsRscripts/
- mixOmicsRscripts/DIABLO-analysis.pdf
- __MACOSX/
- __MACOSX/mixOmicsRscripts/
- __MACOSX/mixOmicsRscripts/._DIABLO-analysis.pdf
- mixOmicsRscripts/DIABLO-analysis.R
- __MACOSX/mixOmicsRscripts/._DIABLO-analysis.R
- mixOmicsRscripts/DIABLO-analysis.Rnw
- __MACOSX/mixOmicsRscripts/._DIABLO-analysis.Rnw
- mixOmicsRscripts/MINT-analysis.pdf
- __MACOSX/mixOmicsRscripts/._MINT-analysis.pdf
- mixOmicsRscripts/MINT-analysis.R
- __MACOSX/mixOmicsRscripts/._MINT-analysis.R
- mixOmicsRscripts/MINT-analysis.Rnw
- __MACOSX/mixOmicsRscripts/._MINT-analysis.Rnw
- mixOmicsRscripts/PLSDA-analysis.pdf
- __MACOSX/mixOmicsRscripts/._PLSDA-analysis.pdf
- mixOmicsRscripts/PLSDA-analysis.R
- __MACOSX/mixOmicsRscripts/._PLSDA-analysis.R
- mixOmicsRscripts/PLSDA-analysis.Rnw
- __MACOSX/mixOmicsRscripts/._PLSDA-analysis.Rnw
- mixOmicsRscripts/RData/
- mixOmicsRscripts/RData/result-MINT-sPLSDA.RData
- __MACOSX/mixOmicsRscripts/RData/
- __MACOSX/mixOmicsRscripts/RData/._result-MINT-sPLSDA.RData
- mixOmicsRscripts/RData/result-SRBCT-sPLSDA.RData
- __MACOSX/mixOmicsRscripts/RData/._result-SRBCT-sPLSDA.RData
- mixOmicsRscripts/RData/result-TCGA-diablo_design0.1.RData
- __MACOSX/mixOmicsRscripts/RData/._result-TCGA-diablo_design0.1.RData
- __MACOSX/mixOmicsRscripts/._RData
- __MACOSX/._mixOmicsRscripts
