# Supplementary material for: mixOmics: An R package for ‘omics feature selection and multiple data integration
Source: PLoS Comput Biol. 2017 Nov 3;13(11):e1005752. doi: 10.1371/journal.pcbi.1005752 (PMC5687754; doi:10.1371/journal.pcbi.1005752)
Supplement: S1 Appendix — (ZIP) [file pcbi.1005752.s002.zip › mixOmicsRscripts/DIABLO-analysis.R]

### R code from vignette source 'DIABLO-analysis.Rnw'
### Encoding: UTF-8

###################################################
### code chunk number 1: DIABLO-analysis.Rnw:149-150
###################################################
library(mixOmics)


###################################################
### code chunk number 2: DIABLO-analysis.Rnw:158-170
###################################################
data('breast.TCGA')
# extract training data
data = list(mRNA = breast.TCGA$data.train$mrna, 
            miRNA = breast.TCGA$data.train$mirna, 
            proteomics = breast.TCGA$data.train$protein)

# check dimension
lapply(data, dim)

# outcome
Y = breast.TCGA$data.train$subtype
summary(Y)


###################################################
### code chunk number 3: DIABLO-analysis.Rnw:175-179
###################################################
design = matrix(0.1, ncol = length(data), nrow = length(data), 
                dimnames = list(names(data), names(data)))
diag(design) = 0
design 


###################################################
### code chunk number 4: DIABLO-analysis.Rnw:186-198
###################################################
sgccda.res = block.splsda(X = data, Y = Y, ncomp = 5, 
                           design = design)

set.seed(123) # for reproducibility, only when the `cpus' argument is not used
t1 = proc.time()
perf.diablo = perf(sgccda.res, validation = 'Mfold', folds = 10, nrepeat = 10)
t2 = proc.time()
running_time = t2 - t1; running_time

#perf.diablo  # lists the different outputs
plot(perf.diablo) 


###################################################
### code chunk number 5: DIABLO-analysis.Rnw:204-206
###################################################
perf.diablo$choice.ncomp$WeightedVote
ncomp = perf.diablo$choice.ncomp$WeightedVote["Overall.BER", "centroids.dist"]


###################################################
### code chunk number 6: DIABLO-analysis.Rnw:216-233 (eval = FALSE)
###################################################
## set.seed(123) # for reproducibility
## test.keepX = list (mRNA = c(5:9, seq(10, 18, 2), seq(20,30,5)),
##                    miRNA = c(5:9, seq(10, 18, 2), seq(20,30,5)),
##                    proteomics = c(5:9, seq(10, 18, 2), seq(20,30,5)))
## 
## t1 = proc.time()
## tune.TCGA = tune.block.splsda(X = data, Y = Y, ncomp = ncomp, 
##                               test.keepX = test.keepX, design = design,
##                               validation = 'Mfold', folds = 10, nrepeat = 1,
##                               cpus = 2, dist = "centroids.dist")
## t2 = proc.time()
## running_time = t2 - t1; running_time
## 
## list.keepX = tune.TCGA$choice.keepX
## list.keepX
## 
## #save(tune.TCGA,list.keepX, running_time, file = 'RData/result-TCGA-diablo_design0.1.RData')


###################################################
### code chunk number 7: DIABLO-analysis.Rnw:238-253 (eval = FALSE)
###################################################
## #set.seed(123) # for reproducibility, only when the `cpus' argument is not used
## test.keepX = list (mRNA = c(5:9, seq(10, 18, 2), seq(20,30,5)),
##                    miRNA = c(5:9, seq(10, 18, 2), seq(20,30,5)),
##                    proteomics = c(5:9, seq(10, 18, 2), seq(20,30,5)))
## 
## t1 = proc.time()
## tune.TCGA = tune.block.splsda(X = data, Y = Y, ncomp = ncomp, 
##                               test.keepX = test.keepX, design = design, 
##                               validation = 'Mfold', folds = 10, nrepeat = 1, 
##                               dist = "centroids.dist", cpus = 2)
## t2 = proc.time()
## running_time = t2 - t1; running_time
## 
## list.keepX = tune.TCGA$choice.keepX
## list.keepX


###################################################
### code chunk number 8: DIABLO-analysis.Rnw:257-259
###################################################
load('RData/result-TCGA-diablo_design0.1.RData')
running_time


###################################################
### code chunk number 9: DIABLO-analysis.Rnw:264-266
###################################################
list.keepX = tune.TCGA$choice.keepX
tune.TCGA$choice.keepX


###################################################
### code chunk number 10: DIABLO-analysis.Rnw:272-275
###################################################
sgccda.res = block.splsda(X = data, Y = Y, ncomp = ncomp, 
                          keepX = list.keepX, design = design)
#sgccda.res   # lists the different functions of interest related to that object


###################################################
### code chunk number 11: DIABLO-analysis.Rnw:280-281
###################################################
sgccda.res$design


###################################################
### code chunk number 12: DIABLO-analysis.Rnw:286-288
###################################################
# mRNA variables selected on component 1
selectVar(sgccda.res, block = 'mRNA', comp = 1)


###################################################
### code chunk number 13: DIABLO-analysis.Rnw:296-297
###################################################
plotDiablo(sgccda.res, ncomp = 1)


###################################################
### code chunk number 14: DIABLO-analysis.Rnw:305-306
###################################################
plotIndiv(sgccda.res, ind.names = FALSE, legend = TRUE,  style="ggplot2")


###################################################
### code chunk number 15: DIABLO-analysis.Rnw:311-312
###################################################
plotArrow(sgccda.res, ind.names = FALSE, legend = TRUE, title = 'DIABLO')


###################################################
### code chunk number 16: DIABLO-analysis.Rnw:321-323
###################################################
plotVar(sgccda.res, var.names = FALSE, style = 'graphics', legend = TRUE, 
        pch = c(16, 17, 15), cex = c(2,2,2), col = c('darkorchid', 'brown1', 'lightgreen'))


###################################################
### code chunk number 17: DIABLO-analysis.Rnw:330-333
###################################################
plotVar(sgccda.res, var.names = FALSE, style = 'graphics', legend = TRUE, 
        pch = c(16, 17, 15), cex = c(2,2,2), col = c('darkorchid', 'brown1', 'lightgreen'),
        comp.select = 1)


###################################################
### code chunk number 18: DIABLO-analysis.Rnw:340-343
###################################################
circosPlot(sgccda.res, cutoff = 0.7, line = TRUE, 
           color.blocks= c('darkorchid', 'brown1', 'lightgreen'),
           color.cor = c("chocolate3","grey20"), size.labels = 1.5)


###################################################
### code chunk number 19: DIABLO-analysis.Rnw:352-354
###################################################
network(sgccda.res, blocks = c(1,2,3),
        color.node = c('darkorchid', 'brown1', 'lightgreen'), cutoff = 0.4)


###################################################
### code chunk number 20: DIABLO-analysis.Rnw:359-364 (eval = FALSE)
###################################################
## # not run
## library(igraph)
## my.network = network(sgccda.res, blocks = c(1,2,3),
##         color.node = c('darkorchid', 'brown1', 'lightgreen'), cutoff = 0.4)
## write.graph(my.network$gR, file = "myNetwork.gml", format = "gml")


###################################################
### code chunk number 21: DIABLO-analysis.Rnw:370-371
###################################################
plotLoadings(sgccda.res, comp = 2, contrib = 'max', method = 'median')


###################################################
### code chunk number 22: DIABLO-analysis.Rnw:376-378
###################################################
cimDiablo(sgccda.res, color.blocks = c('darkorchid', 'brown1', 'lightgreen'),
          comp = 1, margin=c(8,20), legend.position = "right")


###################################################
### code chunk number 23: DIABLO-analysis.Rnw:387-402
###################################################
set.seed(123) # for reproducibility, only when the `cpus' argument is not used
t1 = proc.time()
perf.diablo = perf(sgccda.res, validation = 'Mfold', folds = 10, nrepeat = 10, 
                   dist = 'centroids.dist')
t2 = proc.time()
running_time = t2 - t1; running_time


#perf.diablo  # lists the different outputs

# Performance with Majority vote
perf.diablo$MajorityVote.error.rate

# Performance with Weighted vote
perf.diablo$WeightedVote.error.rate


###################################################
### code chunk number 24: DIABLO-analysis.Rnw:413-414
###################################################
auc.diablo = auroc(sgccda.res, roc.block = "miRNA", roc.comp = 2)


###################################################
### code chunk number 25: DIABLO-analysis.Rnw:421-428
###################################################
# prepare test set data: here one block (proteins) is missing
data.test.TCGA = list(mRNA = breast.TCGA$data.test$mrna, 
                      miRNA = breast.TCGA$data.test$mirna)

predict.diablo = predict(sgccda.res, newdata = data.test.TCGA)
# the warning message will inform us that one block is missing
#predict.diablo # list the different outputs


###################################################
### code chunk number 26: DIABLO-analysis.Rnw:433-437
###################################################
confusion.mat = get.confusion_matrix(truth = breast.TCGA$data.test$subtype, 
                     predicted = predict.diablo$WeightedVote$centroids.dist[,2])
confusion.mat
get.BER(confusion.mat)


###################################################
### code chunk number 27: DIABLO-analysis.Rnw:442-443
###################################################
sessionInfo()


###################################################
### code chunk number 28: DIABLO-analysis.Rnw:447-449
###################################################
# the end of that chapter. Command not to be run
Stangle('DIABLO-analysis.Rnw', encoding = 'utf8')
