# Supplementary material for: mixOmics: An R package for ‘omics feature selection and multiple data integration
Source: PLoS Comput Biol. 2017 Nov 3;13(11):e1005752. doi: 10.1371/journal.pcbi.1005752 (PMC5687754; doi:10.1371/journal.pcbi.1005752)
Supplement: S1 Appendix — (ZIP) [file pcbi.1005752.s002.zip › mixOmicsRscripts/DIABLO-analysis.Rnw]

%%%%%%%%%%%%%%%%%%%%%%%%%%%%%%%%%%%%%%%%%
% Journal Article
% LaTeX Template
% Version 1.3 (9/9/13)
%
% This template has been downloaded from:
% http://www.LaTeXTemplates.com
%
% Original author:
% Frits Wenneker (http://www.howtotex.com)
%
% License:
% CC BY-NC-SA 3.0 (http://creativecommons.org/licenses/by-nc-sa/3.0/)
%
%%%%%%%%%%%%%%%%%%%%%%%%%%%%%%%%%%%%%%%%%

%----------------------------------------------------------------------------------------
%	PACKAGES AND OTHER DOCUMENT CONFIGURATIONS
%----------------------------------------------------------------------------------------

\documentclass[twoside]{article}

\usepackage{lipsum} % Package to generate dummy text throughout this template

\usepackage[sc]{mathpazo} % Use the Palatino font
\usepackage[T1]{fontenc} % Use 8-bit encoding that has 256 glyphs
\linespread{1.05} % Line spacing - Palatino needs more space between lines
\usepackage{microtype} % Slightly tweak font spacing for aesthetics

\usepackage[hmarginratio=1:1,top=32mm,columnsep=20pt]{geometry} % Document margins
\usepackage{multicol} % Used for the two-column layout of the document
\usepackage[hang, small,labelfont=bf,up,textfont=it,up]{caption} % Custom captions under/above floats in tables or figures
\usepackage{booktabs} % Horizontal rules in tables
\usepackage{float} % Required for tables and figures in the multi-column environment - they need to be placed in specific locations with the [H] (e.g. \begin{table}[H])
\usepackage{hyperref} % For hyperlinks in the PDF

\usepackage{lettrine} % The lettrine is the first enlarged letter at the beginning of the text
\usepackage{paralist} % Used for the compactitem environment which makes bullet points with less space between them

\usepackage{abstract} % Allows abstract customization
\renewcommand{\abstractnamefont}{\normalfont\bfseries} % Set the "Abstract" text to bold
\renewcommand{\abstracttextfont}{\normalfont\small\itshape} % Set the abstract itself to small italic text

\usepackage{titlesec} % Allows customization of titles
%\renewcommand\thesection{\Roman{section}} % Roman numerals for the sections
%\renewcommand\thesubsection{\Roman{subsection}} % Roman numerals for subsections
\renewcommand{\thefigure}{E\arabic{figure}}
\renewcommand{\thetable}{E\arabic{table}}
\renewcommand{\thesection}{E\arabic{section}}   
\titleformat{\section}[block]{\large\scshape\centering}{\thesection.}{1em}{} % Change the look of the section titles
\titleformat{\subsection}[block]{\large}{\thesubsection.}{1em}{} % Change the look of the section titles

% !!!!!!!!!!!! UPDATE date here when necessary
\usepackage{fancyhdr} % Headers and footers
\pagestyle{fancy} % All pages have headers and footers
\fancyhead{} % Blank out the default header
\fancyfoot{} % Blank out the default footer
\fancyhead[C]{Supervised Multivariate Analyses with \texttt{mixOmics} $\bullet$ October 2017 $\bullet$ mixOmics\_6.3.0} % Custom header text
\fancyfoot[RO,LE]{\thepage} % Custom footer text


% my packages added
\usepackage{authblk}
\usepackage{amsmath}
\usepackage{graphics}
\usepackage[round]{natbib}
\bibliographystyle{unsrtnat}
\usepackage{graphicx}
\usepackage{color}
\usepackage[usenames,dvipsnames,svgnames,table]{xcolor}
\usepackage{hyperref}
\hypersetup{
    colorlinks = true,
    citecolor = blue,
    urlcolor = blue,
    filecolor = blue,
    linkcolor = blue
}
% KA added:
% define colors shortcut
\definecolor{bl1}{rgb}{0,0,1}
\newcommand{\bl}[1]{{\color{bl1}#1}}


%% for those who use Sweave please include the following line (with % symbols):
\usepackage{Sweave}
% ---Redefine Sweave Style -----------------
\SweaveOpts{concordance=TRUE, keep.source=TRUE, tidy = TRUE}
\setkeys{Gin}{width=0.6\textwidth} 


%1. Schunk
\renewenvironment{Schunk}
  {\vspace{2pt}\small}
  {\vspace{7pt}}

%2. Sinput
\DefineVerbatimEnvironment{Sinput}{Verbatim} {
  xleftmargin=10pt,
  fontshape=n, 
  frame=leftline, 
  framerule=2.5pt, 
  gobble=0, 
  framesep=8pt, 
  rulecolor=\color{blue},
  formatcom=\color{black}
 }

%3. Soutput
\DefineVerbatimEnvironment{Soutput}{Verbatim} {
  xleftmargin=10pt,
  fontshape=sl, 
  frame=leftline, 
  framerule=2.5pt, 
  gobble=0, 
  framesep=8pt,
  rulecolor=\color{gray},
  formatcom=\color{darkgray}
}


%----------------------------------------------------------------------------------------

\begin{document}

%\maketitle % Insert title

\thispagestyle{fancy} % All pages have headers and footers

% redefining sweave options
\SweaveOpts{prefix.string=Figures/DIABLO/Fig}

%\appendix
\addtocounter{section}{1}


% =========================== START ANALYSIS ===============================

\section{N-integration across multiple `omics data sets with \texttt{DIABLO}}\label{usage:diablo}


\tableofcontents

\bigskip \bigskip

We first load mixOmics:
<<>>=
library(mixOmics)
@


\subsection{Data} Human breast cancer is a heterogeneous disease in terms of  molecular alterations, cellular composition, and clinical outcome. Breast tumours can be classified into several subtypes, according to levels of mRNA expression \citep{Sor01}. Here we consider a subset of data generated by The Cancer Genome Atlas Network \citep{TCGA12}. For the package, data were normalised and drastically prefiltered for illustrative purposes. The data were divided into a training set with a subset of 150 samples from the mRNA, miRNA and proteomics data, and a test set including 70 samples, but only with mRNA and miRNA data (proteomics missing). The aim of the N-integration analysis is to identify a highly correlated multi-`omics signature discriminating the breast cancer subtypes Basal, Her2 and LumA \citep{Sin16}. \\

The data for \texttt{DIABLO} are set as a list of data matrices matching the same samples in rows.

<<>>=
data('breast.TCGA')
# extract training data
data = list(mRNA = breast.TCGA$data.train$mrna, 
            miRNA = breast.TCGA$data.train$mirna, 
            proteomics = breast.TCGA$data.train$protein)

# check dimension
lapply(data, dim)

# outcome
Y = breast.TCGA$data.train$subtype
summary(Y)
@

\subsection{Parameter choice}
Here we choose a design where all blocks (data sets) are connected with a link of 0.1 (see Supplemental Information). 
<<>>=
design = matrix(0.1, ncol = length(data), nrow = length(data), 
                dimnames = list(names(data), names(data)))
diag(design) = 0
design 
@

First, we fit a DIABLO model without variable selection to assess the global performance and choose the number of components for the final DIABLO model. The function \texttt{perf} is run with 10-fold cross validation repeated 10 times. 

The elapsed reuning time is reported in seconds.

<<fig = TRUE>>=
sgccda.res = block.splsda(X = data, Y = Y, ncomp = 5, 
                           design = design)

set.seed(123) # for reproducibility, only when the `cpus' argument is not used
t1 = proc.time()
perf.diablo = perf(sgccda.res, validation = 'Mfold', folds = 10, nrepeat = 10)
t2 = proc.time()
running_time = t2 - t1; running_time

#perf.diablo  # lists the different outputs
plot(perf.diablo) 

@

From the performance plot above we observe that both overall and balanced error rate (BER) decrease from 1 to 2 components. The standard deviation indicates a potential slight gain in adding more components. The centroids.dist distance seem to give the best accuracy (see Supplemental Material \citep{Roh17}). Considering this distance and the BER, the output \texttt{\$choice.ncomp} indicates an optimal number of components = \Sexpr{perf.diablo$choice.ncomp$WeightedVote["Overall.BER", "centroids.dist"]} for the final DIABLO model.


<<>>=
perf.diablo$choice.ncomp$WeightedVote
ncomp = perf.diablo$choice.ncomp$WeightedVote["Overall.BER", "centroids.dist"]
@


Now that the number of components is chosen, the next step is to choose the optimal number of variables to select in each data set using the \texttt{tune.block.splsda} function. We provide a grid of \texttt{keepX} values for each type of `omics. Note that we set the grid to favour a small (but not too small) signature while allowing to obtain a sufficient number of variables for downstream validation / interpretation. 


Here we have saved the results into a RData object, so this code will not be run during the Sweave compilation. The elapsed running time is indicated in seconds. The function \texttt{tune} is run with 10-fold cross validation, but repeated only once. Note that for a more thorough tuning process, provided sufficient computational time, we could increase the \texttt{nrepeat} argument.


<<eval = FALSE, echo = FALSE>>=
set.seed(123) # for reproducibility
test.keepX = list (mRNA = c(5:9, seq(10, 18, 2), seq(20,30,5)),
                   miRNA = c(5:9, seq(10, 18, 2), seq(20,30,5)),
                   proteomics = c(5:9, seq(10, 18, 2), seq(20,30,5)))

t1 = proc.time()
tune.TCGA = tune.block.splsda(X = data, Y = Y, ncomp = ncomp, 
                              test.keepX = test.keepX, design = design,
                              validation = 'Mfold', folds = 10, nrepeat = 1,
                              cpus = 2, dist = "centroids.dist")
t2 = proc.time()
running_time = t2 - t1; running_time

list.keepX = tune.TCGA$choice.keepX
list.keepX

#save(tune.TCGA,list.keepX, running_time, file = 'RData/result-TCGA-diablo_design0.1.RData')
@


<<eval = FALSE, echo = TRUE>>=
#set.seed(123) # for reproducibility, only when the `cpus' argument is not used
test.keepX = list (mRNA = c(5:9, seq(10, 18, 2), seq(20,30,5)),
                   miRNA = c(5:9, seq(10, 18, 2), seq(20,30,5)),
                   proteomics = c(5:9, seq(10, 18, 2), seq(20,30,5)))

t1 = proc.time()
tune.TCGA = tune.block.splsda(X = data, Y = Y, ncomp = ncomp, 
                              test.keepX = test.keepX, design = design, 
                              validation = 'Mfold', folds = 10, nrepeat = 1, 
                              dist = "centroids.dist", cpus = 2)
t2 = proc.time()
running_time = t2 - t1; running_time

list.keepX = tune.TCGA$choice.keepX
list.keepX
@


<<eval = TRUE, echo = FALSE>>=
load('RData/result-TCGA-diablo_design0.1.RData')
running_time
@

The number of features to select on each component is returned in \texttt{tune.TCGA\$choice.keepX}:

<<eval = TRUE, echo = TRUE>>=
list.keepX = tune.TCGA$choice.keepX
tune.TCGA$choice.keepX
@


\subsection{Final model}
The final \texttt{DIABLO} model is run as:
<<>>=
sgccda.res = block.splsda(X = data, Y = Y, ncomp = ncomp, 
                          keepX = list.keepX, design = design)
#sgccda.res   # lists the different functions of interest related to that object
@

The warning message informs that the outcome Y has been included automatically in the design, so that the covariance between each block's component and the outcome is maximised, as shown in the final design output:

<<>>=
sgccda.res$design
@

The selected variables can be extracted with the function \texttt{selectVar}, for example in the mRNA block, along with their loading weights:

<<>>=
# mRNA variables selected on component 1
selectVar(sgccda.res, block = 'mRNA', comp = 1)
@

Also note that the stability of the selected variables can be extracted from the \texttt{perf} function, similar to the example given in the PLS-DA analysis (Electronic file in \citep{Roh17}).

\subsection{Sample plots}
\texttt{plotDIABLO} is a diagnostic plot to check whether the correlation between components from each data set was maximised as specified in the design matrix. We specify the dimension to be assessed with the \texttt{ncomp} argument.

<<fig = TRUE>>=
plotDiablo(sgccda.res, ncomp = 1)
@

The set of first components from all data set are highly correlated. The colors and ellipses represent the sample subtypes and indicate the discriminative power of each component to separate the different tumour subtypes.\\


The sample plot with the \texttt{plotIndiv} function projects each sample into the space spanned by the components from each block. The optional argument \texttt{blocks} can output a specific data set. Ellipse plots are also available (argument \texttt{ellipse = TRUE}). This type of graphic allows us to better understand the information extracted from each data set and its discriminative ability.

<<fig = TRUE>>=
plotIndiv(sgccda.res, ind.names = FALSE, legend = TRUE,  style="ggplot2")
@

In the arrow plot below, the start of the arrow indicates the centroid between all data sets for a given sample and the tip of the arrow the location of the same sample in each block. Such graphic highlights the agreement between all data sets at the sample level when modelled with \texttt{DIABLO}.

<<fig = TRUE>>=
plotArrow(sgccda.res, ind.names = FALSE, legend = TRUE, title = 'DIABLO')
@


\subsection{Variable plots} Several graphical outputs are available to visualise and mine the associations between the selected variables. \\

The correlation circle plot highlights the contribution of each selected variable to each component. Important variables should be close to the large circle, see \citealt{Gon12} for more details. \texttt{plotVar} displays the variables from all blocks, selected on component 1 and 2. Clusters of points indicate a strong correlation between variables. For better visibility we choose to hide the variable names.

\begin{center}
<<fig = TRUE>>=
plotVar(sgccda.res, var.names = FALSE, style = 'graphics', legend = TRUE, 
        pch = c(16, 17, 15), cex = c(2,2,2), col = c('darkorchid', 'brown1', 'lightgreen'))
@
\end{center}

We can also only display the variables selected on a specific component, here component 1:

\begin{center}
<<fig = TRUE>>=
plotVar(sgccda.res, var.names = FALSE, style = 'graphics', legend = TRUE, 
        pch = c(16, 17, 15), cex = c(2,2,2), col = c('darkorchid', 'brown1', 'lightgreen'),
        comp.select = 1)
@
\end{center}

The circos plot represents the correlations between variables of different types, represented on the side quadrants. Several display options are possible, to show within and between connexions between blocks, expression levels of each variable according to each class (argument \texttt{line = TRUE}). The circos plot is built based on a similarity matrix, which was extended to the case of multiple data sets from \citealt{Gon12}.

\begin{center}
<<fig = TRUE, height=8, width=8>>=
circosPlot(sgccda.res, cutoff = 0.7, line = TRUE, 
           color.blocks= c('darkorchid', 'brown1', 'lightgreen'),
           color.cor = c("chocolate3","grey20"), size.labels = 1.5)
@
\end{center}

Another visualisation of the correlation between the different types of variables is the relevance network, which is also built on the similarity matrix. Each color represents a type of variable. A threshold can also be set using the argument \texttt{cutoff}.

Note that sometimes the output may not show with Rstudio because of margin issues. The plot can be saved as an image using the argument \texttt{save} and \texttt{name.save}. An \texttt{interactive} argument is also available for the \texttt{cutoff} argument, see details in \texttt{?network}.


<<fig = TRUE, height=6, width=5>>=
network(sgccda.res, blocks = c(1,2,3),
        color.node = c('darkorchid', 'brown1', 'lightgreen'), cutoff = 0.4)
@


The network can be saved in a .gml format to be input into the software Cytoscape, using the R package igraph
<<eval = FALSE>>=
# not run
library(igraph)
my.network = network(sgccda.res, blocks = c(1,2,3),
        color.node = c('darkorchid', 'brown1', 'lightgreen'), cutoff = 0.4)
write.graph(my.network$gR, file = "myNetwork.gml", format = "gml")
@


\texttt{plotLoadings} visualises the loading weights of each selected variables on each component and each data set. The color indicates the class in which the variable has the maximum level of expression (\texttt{contrib = 'max'}) or minimum (\texttt{contrib = `min'}), on average (\texttt{method = `mean'}) or using the median (\texttt{method = `median'}).

<<fig = TRUE, height=8, width=8>>=
plotLoadings(sgccda.res, comp = 2, contrib = 'max', method = 'median')
@

The \texttt{cimDiablo} function is a clustered image map specifically implemented to represent the multi-`omics molecular signature expression for each sample.

<<fig = TRUE, height=8, width=8>>=
cimDiablo(sgccda.res, color.blocks = c('darkorchid', 'brown1', 'lightgreen'),
          comp = 1, margin=c(8,20), legend.position = "right")
@


\subsection{Performance of the model}
We assess the performance of the model using 10-fold cross-validation repeated 10 times with the function \texttt{perf}. The method runs a \texttt{block.splsda} model on the pre-specified arguments input from our \texttt{sgccda.res} object but on cross-validated samples. We then assess the accuracy of the prediction on the left out samples. \\


<<>>=
set.seed(123) # for reproducibility, only when the `cpus' argument is not used
t1 = proc.time()
perf.diablo = perf(sgccda.res, validation = 'Mfold', folds = 10, nrepeat = 10, 
                   dist = 'centroids.dist')
t2 = proc.time()
running_time = t2 - t1; running_time


#perf.diablo  # lists the different outputs

# Performance with Majority vote
perf.diablo$MajorityVote.error.rate

# Performance with Weighted vote
perf.diablo$WeightedVote.error.rate
@


In addition to the usual (balanced) classification error rates, predicted dummy variables and variates, as well as stability of the selected features, the \texttt{perf} function for DIABLO outputs the performance based on Majority Vote (each data set votes for a class for a particular test sample) or a weighted vote, where the weight is defined according to the correlation between the latent component associated to a particular data set and the outcome. 

Since the \texttt{tune} function was used with the \texttt{centroid.dist} argument, we examine the outputs of the \texttt{perf} function for that same distance. 


An AUC plot per block is plotted using the function \texttt{auroc}, refer to \citealt{Roh17} for the interpretation of such output as the ROC and AUC criteria are not particularly insightful in relation to the performance evaluation of our methods, but can complement the statistical analysis.

<<fig = TRUE>>=
auc.diablo = auroc(sgccda.res, roc.block = "miRNA", roc.comp = 2)
@


\subsection{Prediction on an external test set.}
The \texttt{predict} function predicts the class of samples from a test set. In our specific case, one data set is missing in the test set but the method can still be applied.  Make sure the name of the blocks correspond exactly.

<<>>=
# prepare test set data: here one block (proteins) is missing
data.test.TCGA = list(mRNA = breast.TCGA$data.test$mrna, 
                      miRNA = breast.TCGA$data.test$mirna)

predict.diablo = predict(sgccda.res, newdata = data.test.TCGA)
# the warning message will inform us that one block is missing
#predict.diablo # list the different outputs
@

The confusion table compares the real subtypes with the predicted subtypes for a 2 component model, for the distance of interest:

<<>>=
confusion.mat = get.confusion_matrix(truth = breast.TCGA$data.test$subtype, 
                     predicted = predict.diablo$WeightedVote$centroids.dist[,2])
confusion.mat
get.BER(confusion.mat)
@


\subsection{Session information of this Sweave code}
<<>>=
sessionInfo()
@


<<echo = FALSE>>=
# the end of that chapter. Command not to be run
Stangle('DIABLO-analysis.Rnw', encoding = 'utf8')
@


%----------------------------------------------------------------------------------------
%	REFERENCE LIST
%----------------------------------------------------------------------------------------

\bibliography{mybib}  

\end{document}
