# Supplementary material for: mixOmics: An R package for ‘omics feature selection and multiple data integration
Source: PLoS Comput Biol. 2017 Nov 3;13(11):e1005752. doi: 10.1371/journal.pcbi.1005752 (PMC5687754; doi:10.1371/journal.pcbi.1005752)
Supplement: S1 Appendix — (ZIP) [file pcbi.1005752.s002.zip › mixOmicsRscripts/MINT-analysis.Rnw]

%%%%%%%%%%%%%%%%%%%%%%%%%%%%%%%%%%%%%%%%%
% Journal Article
% LaTeX Template
% Version 1.3 (9/9/13)
%
% This template has been downloaded from:
% http://www.LaTeXTemplates.com
%
% Original author:
% Frits Wenneker (http://www.howtotex.com)
%
% License:
% CC BY-NC-SA 3.0 (http://creativecommons.org/licenses/by-nc-sa/3.0/)
%
%%%%%%%%%%%%%%%%%%%%%%%%%%%%%%%%%%%%%%%%%

%----------------------------------------------------------------------------------------
%	PACKAGES AND OTHER DOCUMENT CONFIGURATIONS
%----------------------------------------------------------------------------------------

\documentclass[twoside]{article}

\usepackage{lipsum} % Package to generate dummy text throughout this template

\usepackage[sc]{mathpazo} % Use the Palatino font
\usepackage[T1]{fontenc} % Use 8-bit encoding that has 256 glyphs
\linespread{1.05} % Line spacing - Palatino needs more space between lines
\usepackage{microtype} % Slightly tweak font spacing for aesthetics

\usepackage[hmarginratio=1:1,top=32mm,columnsep=20pt]{geometry} % Document margins
\usepackage{multicol} % Used for the two-column layout of the document
\usepackage[hang, small,labelfont=bf,up,textfont=it,up]{caption} % Custom captions under/above floats in tables or figures
\usepackage{booktabs} % Horizontal rules in tables
\usepackage{float} % Required for tables and figures in the multi-column environment - they need to be placed in specific locations with the [H] (e.g. \begin{table}[H])
\usepackage{hyperref} % For hyperlinks in the PDF

\usepackage{lettrine} % The lettrine is the first enlarged letter at the beginning of the text
\usepackage{paralist} % Used for the compactitem environment which makes bullet points with less space between them

\usepackage{abstract} % Allows abstract customization
\renewcommand{\abstractnamefont}{\normalfont\bfseries} % Set the "Abstract" text to bold
\renewcommand{\abstracttextfont}{\normalfont\small\itshape} % Set the abstract itself to small italic text

\usepackage{titlesec} % Allows customization of titles
%\renewcommand\thesection{\Roman{section}} % Roman numerals for the sections
%\renewcommand\thesubsection{\Roman{subsection}} % Roman numerals for subsections
\renewcommand{\thefigure}{E\arabic{figure}}
\renewcommand{\thetable}{E\arabic{table}}
\renewcommand{\thesection}{E\arabic{section}}   
\titleformat{\section}[block]{\large\scshape\centering}{\thesection.}{1em}{} % Change the look of the section titles
\titleformat{\subsection}[block]{\large}{\thesubsection.}{1em}{} % Change the look of the section titles

\usepackage{fancyhdr} % Headers and footers
\pagestyle{fancy} % All pages have headers and footers
\fancyhead{} % Blank out the default header
\fancyfoot{} % Blank out the default footer
\fancyhead[C]{Supervised Multivariate Analyses with \texttt{mixOmics} $\bullet$ October 2017 $\bullet$ mixOmics\_6.3.0} % Custom header text
\fancyfoot[RO,LE]{\thepage} % Custom footer text


% my packages added
\usepackage{authblk}
\usepackage{amsmath}
\usepackage{graphics}
\usepackage[round]{natbib}
\bibliographystyle{unsrtnat}
\usepackage{graphicx}
\usepackage{color}
\usepackage[usenames,dvipsnames,svgnames,table]{xcolor}
\usepackage{hyperref}
\hypersetup{
    colorlinks = true,
    citecolor = blue,
    urlcolor = blue,
    filecolor = blue,
    linkcolor = blue
}

% KA added:
% define colors shortcut
\definecolor{bl1}{rgb}{0,0,1}
\newcommand{\bl}[1]{{\color{bl1}#1}}


%% for those who use Sweave please include the following line (with % symbols):
\usepackage{Sweave}
% ---Redefine Sweave Style -----------------
\SweaveOpts{concordance=TRUE, keep.source=TRUE, tidy = TRUE}
\setkeys{Gin}{width=0.6\textwidth} 


%1. Schunk
\renewenvironment{Schunk}
  {\vspace{2pt}\small}
  {\vspace{7pt}}

%2. Sinput
\DefineVerbatimEnvironment{Sinput}{Verbatim} {
  xleftmargin=10pt,
  fontshape=n, 
  frame=leftline, 
  framerule=2.5pt, 
  gobble=0, 
  framesep=8pt, 
  rulecolor=\color{blue},
  formatcom=\color{black}
 }

%3. Soutput
\DefineVerbatimEnvironment{Soutput}{Verbatim} {
  xleftmargin=10pt,
  fontshape=sl, 
  frame=leftline, 
  framerule=2.5pt, 
  gobble=0, 
  framesep=8pt,
  rulecolor=\color{gray},
  formatcom=\color{darkgray}
}


%----------------------------------------------------------------------------------------

\begin{document}


%\maketitle % Insert title

\thispagestyle{fancy} % All pages have headers and footers


% redefining sweave options
\SweaveOpts{prefix.string=Figures/MINT/Fig}

%\appendix
\addtocounter{section}{2}

% =========================== START ANALYSIS ===============================

\section{P-integration across independent studies with \texttt{MINT}}\label{usage:mint}

\tableofcontents

\bigskip \bigskip

We first load mixOmics:
<<>>=
library(mixOmics)
@


\subsection{Data} In our original study we integrated 15 transcriptomics microarray stem cells datasets to classify three types of human cells: human Fibroblasts (Fib), human Embryonic Stem Cells (hESC) and human induced Pluripotent Stem Cells (hiPSC). Here we illustrate only a subset of those data, including 4 transcriptomics studies (125 samples in total) and the levels of expression of 400 transcripts. The data were obtained from the Stemformatics database (\url{www.stemformatics.org}, \citealt{wells2013stemformatics}). \\
There exists a biological hierarchy among the three cell types. On the one hand, differences between pluripotent (hiPSC and hESC) and non-pluripotent cells (Fib) are well-characterised and are expected to contribute to the main biological variation. On the other hand, hiPSC are genetically reprogrammed to behave like hESC and both cell types are commonly assumed to be alike. However, differences have been reported in the literature \cite{bilic2012concise, chin2009induced,newman2010lab}. The MINT analysis presented below addresses both subclassification problems in a single analysis. \\

We first load the data from \texttt{mixOmics} and set up the categorical outcome $y$ and the study membership:

<<>>=
data(stemcells)

#the combined data set X
X = stemcells$gene
dim(X) 

# the outcome vector Y:  
Y = stemcells$celltype 
length(Y) 
summary(Y)

# the vector indicating each independent study
study = stemcells$study
# number of samples per study:
summary(study)

# experimental design
table(Y,study)
@

\subsection{MINT PLS-DA}
We first perform a MINT PLS-DA with all variables included in the model and \texttt{ncomp = 5} components. The \texttt{perf} function is used to estimate the performance of the model and choose the optimal number of components in \texttt{\$choice.ncomp} for our final model.

Elapsed running time is reported in seconds. 

<<>>>=
mint.plsda.res.perf = mint.plsda(X = X, Y = Y, study = study, ncomp = 5)

set.seed(2543)  # for reproducible result in this example
t1 = proc.time()
perf.mint.plsda.cell <- perf(mint.plsda.res.perf, validation = "Mfold", folds = 5, 
                  progressBar = FALSE, auc = TRUE) 
t2 = proc.time()
running_time = t2 - t1; running_time
@

<<fig=TRUE>>=
plot(perf.mint.plsda.cell, col = color.mixo(5:7))
@

Based on the performance plot above, \texttt{ncomp = 1} seems the achieve the best performance for both maximum and centroids distances in terms of BER (see supplemental information from \citealt{Roh17b} for more details about the prediction distances). 

Additional numerical outputs such as the BER and overall error rates per component, and the error rates per class and per prediction distance can be output.

<<>>=
perf.mint.plsda.cell$global.error
@

The optimal number of components: 
<<>>=
perf.mint.plsda.cell$choice.ncomp
@

Despite having to choose 1 component, we run a final MINT PLS-DA model for \texttt{ncomp = 2} in order to obtain 2D graphical outputs. 

<<fig = TRUE>>=
mint.plsda.res = mint.plsda(X = X, Y = Y, study = study, ncomp = 2)
#mint.plsda.res # lists the different functions
plotIndiv(mint.plsda.res, legend = TRUE, title = 'MINT PLS-DA', 
          subtitle = 'stem cell study', ellipse = T)
@

The sample plot shows that fibroblasts are separated on the first MINT PLS-DA component. We observe that while deemed not crucial for an optimal discrimination, the second component seems to discriminate hESC and hiPSC.


\subsection{MINT sparse PLS-DA}

The MINT PLS-DA model is built on all \Sexpr{ncol(X)} genes in $X$, many of which may be uninformative to characterise the different classes. The MINT sPLS-DA analysis aims to identify a small subset of genes that best discriminate the classes. \\

\subsubsection{Choice of parameters}
We first tune the \texttt{keepX} parameter using the \texttt{tune} function for a MINT object. The function performs Leave-One-Group-Out-Cross-Validation (LOGOCV) for different values of \texttt{test.keepX} provided on each component, therefore no repeated CV is needed. Based on the mean classification error rate (overall error rate or BER), it will output the optimal number of component \texttt{ncomp} and the optimal \texttt{keepX} to be included in the final model. 

<<eval=FALSE, echo=FALSE>>=
t1 = proc.time()
tune.mint = tune(X = X, Y = Y, study = study, ncomp = 2, test.keepX = seq(1, 100, 1), 
method = 'mint.splsda', dist = "max.dist", progressBar = FALSE)
t2 = proc.time()
running_time = t2 - t1; running_time

#tune.mint   # lists the different types of outputs
save(tune.mint, running_time,  file="RData/result-MINT-sPLSDA.RData")
@

<<eval=TRUE, echo=FALSE>>=
load("RData/result-MINT-sPLSDA.RData")
@

<<eval=FALSE, echo=TRUE>>=
t1 = proc.time()
tune.mint = tune(X = X, Y = Y, study = study, ncomp = 2, test.keepX = seq(1, 100, 1), 
method = 'mint.splsda', dist = "max.dist", progressBar = FALSE)

t2 = proc.time()

# tune.mint   # lists the different types of outputs

# mean error rate per component and per tested keepX value
# tune.mint$error.rate

running_time = t2 - t1; running_time
@

<<echo=FALSE, eval = TRUE>>=
running_time
@


<<fig = TRUE>>=
# optimal number of components
tune.mint$choice.ncomp #tune.mint$choice.ncomp # tell us again than ncomp=1 is sufficient

# optimal keepX
tune.mint$choice.keepX

plot(tune.mint, col = color.jet(2))
@


\subsubsection{Final MINT sPLS-DA model}
Following the tuning results, our final MINT sPLS-DA model is as follows. Note that we still chose a model with 2 components in order to obtain 2D graphics.

<<>>=
mint.splsda.res = mint.splsda(X = X, Y = Y, study = study, ncomp = 2,  
                              keepX = tune.mint$choice.keepX)

#mint.splsda.res   # lists useful functions that can be used with a MINT object
@

The \texttt{selectVar} function outputs the selected transcripts on the first component along with their loading weight value. We consider variables as important in the model when their absolute loading weight value is high. In addition to this output, we could compare the stability of the selected features across studies (see Example in the PLS-DA analysis in \citealt{Roh17b}).

<<>>=
selectVar(mint.splsda.res, comp = 1)
@


\subsubsection{Sample plots}
The samples can be projected on the global components:

<<fig =TRUE>>=
plotIndiv(mint.splsda.res, study = 'global', legend = TRUE, title = 'MINT sPLS-DA', 
          subtitle = 'Global', ellipse=T)
@

Or, alternatively using the MINT PLS-component from each study. This options allows us to examine each study individually.

<<fig = TRUE>>=
plotIndiv(mint.splsda.res, study = 'all.partial',  title = 'MINT sPLS-DA', 
          subtitle = paste("Study",1:4))
@


Additionally, the \texttt{plotArrow} function displays each sample from the X-components (start of the arrow) to the Y-components (end of the arrow):
<<fig = TRUE>>=
plotArrow(mint.splsda.res)
@


\subsubsection{CIM}
A Clustered Image Map including the final gene signature is plotted (default values to Euclidian distance and Complete linkage). Specific component can be also be chosen.

<<fig = TRUE>>=
cim(mint.splsda.res, comp = 1, margins=c(10,5), 
    row.sideColors = color.mixo(as.numeric(Y)), row.names = FALSE,
    title = "MINT sPLS-DA, component 1")
@

\subsubsection{Loading plots}
Finally the \texttt{plotLoadings} function displays the coefficient weight of each selected variable in each study and shows the agreement of the gene signature across studies. Colors indicate the class in which the mean expression value of each selected gene is maximal. For component 1:

<<fig = TRUE>>=
plotLoadings(mint.splsda.res, contrib="max", method = 'mean', comp=1, 
             study="all.partial", legend=FALSE, title="Contribution on comp 1", 
             subtitle = paste("Study",1:4))
@

Other visualisation functions include \texttt{plotVar}.


\subsubsection{Performance assessment and prediction}
The performance of the MINT sPLS-DA model can be assessed with the \texttt{perf} function. Since the previous tuning of the MINT sPLS-DA model was conducted with the distance \texttt{max.dist}, the same distance is used to assess the performance of the final model.

<<>>=
set.seed(123)
t1 = proc.time()
perf.mint = perf(mint.splsda.res, progressBar = FALSE, dist = 'max.dist')
t2 = proc.time()
running_time = t2 - t1; running_time

perf.mint$global.error
@


<<fig = TRUE>>=
plot(perf.mint, col = color.mixo(5))
@


A \texttt{predict} function is also available to predict the class membership of new test samples from an external study.

<<>>=
# we predict on study 3
ind.test = which(study == "3")
test.predict <- predict(mint.splsda.res, newdata = X[ind.test, ], dist = "max.dist",
                        study.test = factor(study[ind.test]))
Prediction <- test.predict$class$max.dist[, 2]

# the confusion table compares the real subtypes with the predicted subtypes
get.confusion_matrix(truth = Y[ind.test],
                     predicted = Prediction)
@


An AUC plot for the integrated data can be obtained using the function \texttt{auroc}.

<<fig = TRUE>>=
auc.mint.splsda = auroc(mint.splsda.res, roc.comp = 2)
@


We can also obtain an AUC plot per study.
<<fig = TRUE>>=
auc.mint.splsda = auroc(mint.splsda.res, roc.comp = 2, roc.study = '2')
@


\subsection{Session information of this Sweave code}
<<>>=
sessionInfo()
@


<<echo = FALSE>>=
# the end of that chapter. Command not to be run
Stangle('MINT-analysis.Rnw', encoding = 'utf8')
@


%----------------------------------------------------------------------------------------
%	REFERENCE LIST
%----------------------------------------------------------------------------------------

\bibliography{mybib}


\end{document}
